# Supplementary material for: Differences in Motor Imagery Ability between People with Parkinson’s Disease and Healthy Controls, and Its Relationship with Functionality, Independence and Quality of Life
Source: Healthcare (Basel). 2023 Nov 3;11(21):2898. doi: 10.3390/healthcare11212898 (PMC10650523; doi:10.3390/healthcare11212898)
Supplement: Supplementary file 1 [file healthcare-11-02898-s001.zip]

Archive with 1 entries (1 files):
- healthcare-2664973-supplementary.pdf
